# Supplementary material for: Emotion regulation and moral and social rule awareness in early childhood: an exploratory correlational study
Source: Front Psychol. 2026 Apr 10;17:1792202. doi: 10.3389/fpsyg.2026.1792202 (PMC13108331; doi:10.3389/fpsyg.2026.1792202)
Supplement: Supplementary file 1 [file Table_1.xlsx]

## Sheet: Sayfa3
cinsiyet	yas-aylık	ahlaki11	ahlaki12	ahlaki13	ahlaki14	ahlaki15	ahlaki21	ahlaki22	ahlaki23	ahlaki24	ahlaki25	ahlaki31	ahlaki32	ahlaki33	ahlaki34	ahlaki35	ahlaki41	ahlaki42	ahlaki43	ahlaki44	ahlaki45	ahlaki51	ahlaki52	ahlaki53	ahlaki54	ahlaki55	sosyal61	sosyal62	sosyal63	sosyal64	sosyal65	sosyal71	sosyal72	sosyal73	sosyal74	sosyal75	sosyal81	sosyal82	sosyal83	sosyal84	sosyal85	sosyal91	sosyal92	sosyal93	sosyal94	sosyal95	sosyal101	sosyal102	sosyal103
2	68	3	1	1	1	2	2	1	1	0	2	3	1	1	1	2	1	1	1	0	1	0	0	0	0	0	1	0	0	0	0	0	0	0	0	0	0	0	0	0	0	0	0	0	0	0	2	0	0
1	67	3	1	1	1	0	3	1	1	1	0	3	1	1	1	0	0	0	0	0	0	3	1	1	1	0	0	1	1	0	0	3	1	1	1	0	3	1	1	0	0	1	1	1	1	0	3	1	1
2	70	3	1	1	1	1	3	1	1	1	2	3	1	1	1	2	1	0	0	0	1	1	1	1	1	2	0	0	0	0	0	1	1	1	1	0	2	1	1	1	2	0	0	0	0	0	1	1	1
1	67	3	1	1	1	2	2	1	1	1	0	2	1	1	1	1	2	1	1	1	0	2	1	1	1	0	0	0	0	0	0	2	1	1	1	0	3	1	1	1	2	1	1	1	1	0	2	1	1
2	66	3	0	1	1	2	2	0	1	1	2	3	1	1	1	2	3	0	1	1	0	3	1	1	1	2	0	0	0	0	0	2	1	1	1	2	1	1	1	0	0	1	1	1	1	0	1	1	1
2	68	3	1	0	1	2	2	1	0	1	1	2	1	1	1	2	3	1	1	1	2	2	1	1	1	2	1	0	1	1	1	1	1	1	1	1	3	1	1	1	2	1	1	1	1	0	3	1	1
1	67	3	1	1	1	0	2	1	1	1	0	3	1	1	1	1	2	1	1	1	0	3	1	1	1	1	1	1	1	1	0	2	1	1	1	0	3	1	1	1	1	2	1	1	1	0	2	1	1
2	69	3	1	1	1	2	2	1	1	1	2	3	1	1	1	2	3	1	1	1	2	3	1	1	1	2	1	1	1	1	1	2	1	1	1	1	3	1	1	1	2	1	1	1	1	0	3	1	1
1	68	3	1	1	1	1	2	1	1	1	2	2	1	1	1	2	2	1	1	1	2	2	1	1	1	1	0	0	0	0	0	1	1	1	1	1	3	1	1	1	2	1	1	1	1	1	2	1	1
2	67	3	1	1	1	0	1	0	0	0	0	3	1	1	1	0	3	0	0	1	0	3	1	1	1	0	3	0	0	1	0	3	1	1	1	0	3	1	1	1	0	3	1	1	1	0	3	1	1
1	65	3	1	1	1	1	2	1	1	1	1	3	1	1	1	2	3	1	1	1	2	3	1	1	1	2	0	0	0	0	0	3	1	1	1	2	3	1	1	1	2	2	1	1	1	2	3	1	1
2	68	3	1	1	1	2	3	1	1	1	1	3	1	1	1	1	1	1	1	1	1	3	1	1	1	2	2	0	0	0	0	2	1	1	1	0	3	1	1	1	2	2	1	1	1	0	3	1	1
2	66	3	1	1	1	2	2	1	1	1	2	3	1	1	1	2	2	1	0	1	2	3	1	1	1	1	0	0	0	0	0	2	1	1	1	0	3	1	1	1	2	3	0	1	1	1	3	1	1
1	68	2	1	1	1	2	3	1	1	1	2	2	1	1	1	2	1	1	1	1	1	1	1	0	1	1	1	1	1	1	1	1	1	1	1	2	1	1	1	1	2	1	1	1	1	1	3	1	1
1	67	3	1	1	1	2	2	1	1	1	1	3	1	1	1	2	3	1	1	1	2	3	1	1	1	1	1	1	1	1	0	1	1	1	1	1	3	1	1	1	2	1	1	1	1	1	2	1	1
2	68	3	1	1	1	2	2	1	1	1	1	3	1	1	1	2	3	1	1	1	2	3	1	1	1	2	0	0	0	0	0	3	1	1	1	2	3	1	1	1	2	2	1	1	1	0	3	1	1
1	68	3	1	1	1	2	2	1	1	1	1	3	1	1	1	2	3	1	1	1	2	3	1	1	1	2	2	1	1	1	2	3	1	1	1	2	3	1	1	1	2	2	1	0	1	1	2	1	1
2	67	3	1	1	1	1	2	1	1	1	1	3	1	1	1	1	1	1	1	1	1	3	1	1	1	1	1	0	1	1	0	3	1	1	1	2	3	1	1	1	2	1	1	1	0	1	3	1	1
1	67	3	1	1	1	2	3	1	1	1	2	3	1	1	1	2	3	1	1	1	2	3	1	1	1	2	2	1	1	1	1	1	1	1	1	1	3	1	1	1	2	3	1	1	1	2	3	1	1
2	63	3	1	1	1	2	2	1	1	1	1	3	1	1	1	2	3	1	1	1	2	3	1	1	1	2	1	1	1	1	0	3	1	1	1	2	3	1	1	1	2	2	1	1	1	0	1	1	1
1	68	3	1	1	1	2	3	1	1	1	2	3	1	1	1	2	2	1	1	1	2	3	1	1	1	2	0	0	0	0	0	2	1	1	1	2	3	1	1	1	2	3	1	1	1	2	2	1	1
2	67	3	1	1	1	1	2	1	1	1	2	2	1	1	1	2	2	1	1	1	2	1	1	1	1	1	0	0	0	0	0	1	1	1	1	1	3	1	1	1	2	1	1	1	1	1	2	1	1
1	64	3	1	1	1	2	2	1	1	1	2	3	1	1	1	2	3	1	1	1	2	3	1	1	1	2	1	1	1	1	1	2	1	1	1	1	3	1	1	1	2	1	1	1	1	0	3	1	1
2	68	3	1	1	1	2	2	1	1	1	2	3	1	1	1	1	2	1	1	1	2	3	1	1	1	2	1	1	1	1	0	3	1	1	1	2	1	1	1	1	1	3	1	1	1	2	3	1	1
1	67	3	1	1	1	2	2	1	1	1	1	3	1	1	1	1	3	1	1	1	2	1	1	1	1	1	3	1	1	1	2	1	1	1	1	2	3	1	1	1	1	3	1	1	1	1	3	1	1
2	68	3	1	1	1	2	2	1	1	1	1	3	1	1	1	1	3	1	1	1	2	1	1	1	1	1	3	1	1	1	2	1	1	1	1	2	3	1	1	1	1	3	1	1	1	1	3	1	1
2	71	3	1	1	1	2	3	1	1	1	2	3	1	1	1	2	3	1	1	1	2	3	1	1	1	2	2	0	0	0	2	3	0	0	1	2	3	1	1	1	2	1	1	1	1	2	3	1	1
1	69	3	1	1	1	2	3	1	1	1	2	3	1	1	1	2	3	1	1	1	2	3	1	1	1	2	2	1	1	1	2	3	1	1	1	2	3	1	1	1	2	3	1	1	1	2	3	1	1
2	67	2	1	1	1	2	2	0	1	1	2	3	1	1	1	2	2	1	1	1	2	3	1	1	1	2	3	1	1	1	1	3	1	1	1	1	3	1	1	1	2	3	1	1	1	2	2	1	1
2	68	3	1	1	1	2	2	1	1	1	0	3	1	1	1	2	2	1	1	1	1	3	1	1	1	2	2	1	1	1	1	3	1	1	1	2	3	1	1	1	2	3	1	1	1	2	3	1	1
1	66	3	1	1	1	2	3	1	1	1	2	3	1	1	1	2	2	1	1	1	2	2	1	1	1	2	2	1	1	1	1	2	1	1	1	1	3	1	1	1	2	2	1	1	1	2	3	1	1
2	67	3	1	1	1	2	3	1	1	1	1	3	1	1	1	2	3	1	1	1	1	3	1	1	1	2	3	1	1	1	1	3	1	1	1	2	3	1	1	1	2	1	1	1	1	1	3	1	1
1	69	3	1	1	1	2	3	1	1	1	2	3	1	1	1	2	2	1	1	1	1	3	1	1	1	2	0	0	0	0	0	3	1	1	1	2	3	1	1	1	2	1	1	1	1	1	3	1	1
2	67	3	1	1	1	2	3	1	1	1	2	3	1	1	1	2	3	1	1	1	2	3	1	1	1	2	2	1	1	1	1	2	1	1	1	1	3	1	1	1	2	2	1	1	1	1	3	1	1
1	69	3	1	1	1	2	3	1	1	1	2	3	1	1	1	2	3	1	1	1	2	3	1	1	1	2	2	0	1	1	1	3	1	1	1	2	3	1	1	1	2	1	1	1	1	1	3	1	1
2	68	3	1	1	1	2	3	1	1	1	2	3	1	1	1	2	3	1	1	1	2	3	1	1	1	2	2	0	1	1	1	3	1	1	1	2	3	1	1	1	2	1	1	1	1	1	3	1	1
1	68	3	1	1	1	2	2	1	1	1	2	2	1	1	1	2	3	1	1	1	2	3	1	1	1	2	3	1	1	1	1	3	1	1	1	2	2	1	1	1	2	2	1	1	1	1	3	1	1
1	67	3	0	1	1	2	2	1	1	1	1	3	1	1	1	2	3	1	1	1	2	3	1	1	1	2	1	1	1	1	1	2	1	1	1	2	2	1	1	1	1	1	1	1	1	1	3	1	1
2	70	3	1	1	1	2	3	1	1	1	2	3	1	1	1	2	3	1	1	1	2	3	1	1	1	2	2	1	1	1	2	2	1	1	1	2	3	1	1	1	2	1	1	1	1	1	3	1	1
2	68	3	1	1	1	2	3	1	1	1	2	3	1	1	1	2	3	1	1	1	2	3	1	1	1	2	2	1	1	1	2	3	1	1	1	2	3	1	1	1	2	2	1	1	1	1	3	1	1
1	67	3	1	1	1	2	3	1	1	1	2	3	1	1	1	2	3	1	1	1	2	3	1	1	1	2	2	1	1	1	2	3	1	1	1	2	3	1	1	1	2	3	1	1	1	2	3	1	1
1	68	3	1	1	1	2	3	1	1	1	2	3	1	1	1	2	3	1	1	1	2	3	1	1	1	2	3	1	1	1	1	3	1	1	1	2	3	1	1	1	2	3	1	1	1	2	3	1	1
2	67	3	1	1	1	2	3	1	1	1	2	3	1	1	1	2	3	1	1	1	2	3	1	1	1	2	2	0	0	0	2	3	0	0	1	2	3	1	1	1	2	1	1	1	1	2	3	1	1
2	69	3	1	1	1	2	3	1	1	1	2	3	1	1	1	2	3	1	1	1	2	3	1	1	1	2	3	1	1	1	2	3	1	1	1	2	3	1	1	1	2	3	1	1	1	2	3	1	1
1	65	3	1	1	1	2	3	1	1	1	2	3	1	1	1	2	3	1	1	1	2	3	1	1	1	2	3	1	1	1	2	3	1	1	1	2	3	1	1	1	2	3	1	1	1	2	3	1	1
[truncated: 29 more columns]
